# Supplementary material for: In Silico Screening of Semi-Synthesized Compounds as Potential Inhibitors for SARS-CoV-2 Papain-like Protease: Pharmacophoric Features, Molecular Docking, ADMET, Toxicity and DFT Studies
Source: Molecules. 2021 Oct 30;26(21):6593. doi: 10.3390/molecules26216593 (PMC8588135; doi:10.3390/molecules26216593)
Supplement: Supplementary file 1 [file molecules-26-06593-s001.zip]

Archive with 1 entries (1 files):
- molecules-1399002-supplementary.pdf
